# Supplementary material for: Discovery of a Potent and Orally Active Dual GPBAR1/CysLT1R Modulator for the Treatment of Metabolic Fatty Liver Disease
Source: Front Pharmacol. 2022 Apr 25;13:858137. doi: 10.3389/fphar.2022.858137 (PMC9085577; doi:10.3389/fphar.2022.858137)
Supplement: Supplementary file 1 [file Table2.XLSX]

## Sheet: Foglio1
Table S2. Transcripts level of genes modulated by HFD-F + compound 2 vs HFD-F
ID	HFD + compound 2 Avg (log2)	HFD-F Avg (log2)	Fold Change	P-val	FDR P-val	Description
Saa4	9.44	7.02	5.34	1.32e-06	0.0035
Per3	5.27	2.95	4.98	0.0006	0.0683
Cyp1a2	11.93	9.67	4.77	1.13e-07	0.0009
Cyp7a1	9.39	7.4	3.98	0.0005	0.0637
Usp2	5.61	3.63	3.94	3.13e-06	0.0042
Wrn	3.27	1.35	3.79	2.18e-06	0.0042
Ralbp1	3.21	1.36	3.61	1.09e-06	0.0033
Capn11	2.07	0.23	3.56	0.0218	0.3457
Senp1	3.87	2.05	3.54	2.73e-06	0.0042
Ces2b	4.12	2.38	3.35	0.0064	0.2089
Pdilt	4.25	2.51	3.33	2.76e-05	0.0158
Dbp	7.05	5.37	3.21	0.0402	0.4393
Col27a1	6.19	4.56	3.11	0.0008	0.0743
Gm31649	2.75	1.26	2.82	0.0002	0.0366
Zfp445	6.23	4.73	2.82	1.33e-05	0.0114
Cyp2a5	10.52	9.05	2.79	0.0001	0.0313
AW549542	6.06	4.69	2.59	0.0002	0.0419
Fam57a	2.02	0.67	2.55	0.0001	0.0327
Pcp4l1	3.46	2.11	2.55	0.0003	0.0452
Sbk1	4.33	2.99	2.54	0.0033	0.1517
Upp2	9.06	7.74	2.5	0.0011	0.0873
Gm31555	1.31	0	2.49	4.71e-05	0.0214
LOC108167447	2.05	0.77	2.42	0.001	0.0807
Nat8	3.26	2.01	2.38	0.0024	0.1268
Sart3	4.81	3.56	2.37	0.0004	0.0551
Hnf4aos	3.75	2.51	2.36	0.0024	0.1272
Ell	5.75	4.51	2.35	0.0035	0.1544
Cabyr	3.88	2.65	2.35	0.0232	0.3585
Nrep	6.14	4.91	2.34	0.0098	0.2465
Cirbp	6.69	5.49	2.31	0.005	0.1858
2310001K24Rik	2.22	1.01	2.31	0.0006	0.0683
Tk1	5.13	3.93	2.3	1.57e-05	0.0123
Podn	3.56	2.36	2.29	0.0037	0.1584
Tmx1	5.44	4.25	2.28	3.61e-06	0.0045
Slc46a3	4.69	3.54	2.23	7.69e-05	0.0243
Cetn4	1.14	0	2.21	0.0006	0.066
Tsku	4.72	3.61	2.15	0.0036	0.1559
Nuak2	5.66	4.56	2.15	0.0026	0.1314
4833423E24Rik	1.1	0	2.15	0.0015	0.1006
Tnnc1	1.54	0.47	2.09	0.0051	0.1878
Abcb1a	2.24	1.19	2.07	4.73e-05	0.0214
Acot3	1.85	0.8	2.07	0.0044	0.1724
Prox1	7.62	6.58	2.06	0.0042	0.166
Taok3	6.27	5.22	2.06	3.57e-05	0.0186
Adam11	7.79	6.74	2.06	0.0197	0.3318
Gm16063	1.79	0.76	2.05	5.3e-06	0.0063
Plekhg3	6.24	5.2	2.05	1.71e-06	0.0041
Pld6	4.01	2.99	2.03	0.0073	0.2184
Meg3	4.04	3.03	2.02	0.0478	0.4669
Derl2	4.75	5.75	-2.01	0.0001	0.0313
1810011O10Rik	5.22	6.23	-2.01	0.0342	0.4122
Slc39a8	3.52	4.53	-2.02	0.0003	0.0489
Uhrf1	0.79	1.82	-2.03	0.0365	0.4235
Mthfd2	1.97	2.99	-2.03	0.001	0.0807
Lactb2	3.85	4.88	-2.04	0.0011	0.0853
Pdpn	0.96	2	-2.04	0.0013	0.0957
Ppp1r3c	4.08	5.12	-2.05	0.019	0.3245
Cd9	5.07	6.1	-2.05	1.68e-07	0.001
C920009B18Rik	0.43	1.46	-2.05	0.0079	0.2249
Plxnc1	2.12	3.15	-2.05	0.0004	0.0573
Mvd	1.98	3.02	-2.06	0.0218	0.3457
Slc17a8	2.05	3.09	-2.06	0.0203	0.3374
Zfp101	1.28	2.35	-2.1	0.0083	0.2271
D17H6S56E-5	1.96	3.03	-2.1	0.0408	0.441
Dtx4	2.62	3.69	-2.1	0.0153	0.2942
Dusp8	1.5	2.58	-2.11	0.0157	0.2964
Aurka	0.66	1.73	-2.11	0.0049	0.1843
Il1rn	1.01	2.09	-2.12	0.0035	0.1541
Cyp17a1	4.11	5.19	-2.12	0.0152	0.2934
Cdkl2	1.24	2.33	-2.13	0.0074	0.2202
Gm30692	0.5	1.59	-2.13	0.027	0.3819
Glipr1	0.71	1.8	-2.13	0.001	0.0807
Mogat1	2.35	3.44	-2.13	0.0188	0.3241
Apcs	6.13	7.23	-2.14	0.0034	0.1529
Atp1a3	0.63	1.73	-2.15	0.0176	0.3147
6430573F11Rik	1.17	2.28	-2.15	0.0235	0.3597
Cdk1	1.66	2.76	-2.15	4.18e-05	0.0204
Gm36796	1.53	2.63	-2.15	0.0057	0.1989
Anxa2	4.37	5.48	-2.16	0.009	0.2362
Raet1e	1.49	2.62	-2.18	0.0016	0.1032
Sec11c	3.53	4.65	-2.18	0.0035	0.1544
Cd63	2.97	4.09	-2.18	0.0082	0.2271
Ckap2	0.6	1.73	-2.19	0.0154	0.2945
Il1b	1.8	2.94	-2.2	0.004	0.1638
Cdkn3	0.2	1.35	-2.22	0.0011	0.0853
Arsg	4.36	5.51	-2.22	0.0012	0.0914
Mettl9	4.9	6.04	-2.22	0.0004	0.0573
Fxyd2	0.72	1.89	-2.25	0.0005	0.0639
Kif20a	1.39	2.56	-2.25	0.0117	0.2648
2310039H08Rik	3.92	5.09	-2.25	0.0008	0.0749
LOC108168323	1.86	3.03	-2.25	0.0004	0.0581
Nr4a1	3.27	4.43	-2.25	0.0107	0.2528
Gnat1	3.01	4.19	-2.26	0.0035	0.1544
Bcat1	0	1.18	-2.27	0.0057	0.1984
Rrs1	1.59	2.77	-2.27	0.0005	0.0633
Slc40a1	3.94	5.12	-2.28	3.75e-05	0.0191
Clec4e	0.33	1.52	-2.29	0.0154	0.2945
Glipr2	1.26	2.45	-2.29	0.0009	0.0766
Avpr1a	3.76	4.97	-2.31	4.86e-05	0.0214
Raet1d	2.83	4.04	-2.32	0.001	0.0807
Igip	2.38	3.59	-2.32	0.0005	0.0633
Mki67	1.5	2.73	-2.36	0.0039	0.1613
Hspa5	8.51	9.75	-2.37	3.91e-07	0.0017
Slc16a1	2.98	4.22	-2.37	3.5e-05	0.0186
Tnfrsf23	0.63	1.88	-2.38	0.0127	0.2709
Cd14	2.99	4.24	-2.38	0.0011	0.0853
Elovl3	8.94	10.19	-2.38	0.0036	0.1559
Tnf	0.14	1.4	-2.39	0.0058	0.1989
Adam8	0.63	1.89	-2.4	0.0001	0.0298
Elovl5	9.72	10.99	-2.41	0.0018	0.11
Dhrs9	1.65	2.92	-2.42	0.0016	0.1032
Defb1	1.19	2.48	-2.44	8.39e-05	0.0251
Cd36	4.05	5.37	-2.5	0.0007	0.0726
Hnrnpa0	2.3	3.66	-2.58	0.0025	0.1296
Ephb2	0.78	2.18	-2.63	0.0218	0.3457
Gngt1	1.67	3.07	-2.64	8.21e-06	0.0085
Epm2aip1	2.63	4.03	-2.65	0.0003	0.044
Ubqln2	2.22	3.62	-2.65	0.0001	0.0313
Arntl	1.77	3.19	-2.68	0.0007	0.0691
Psat1	0.72	2.15	-2.69	6.27e-05	0.0231
Sqle	1.02	2.46	-2.72	0.0021	0.1178
Plaur	1.66	3.13	-2.77	0.0006	0.0683
Ccl9	5.17	6.67	-2.83	4.58e-05	0.0214
Serpina7	4.57	6.08	-2.84	0.0082	0.2271
Neat1	7.09	8.61	-2.87	0.0002	0.039
Pnpla3	4	5.53	-2.9	0.0102	0.2502
Clec4d	0.27	1.85	-2.99	0.0017	0.1052
Rhob	3.81	5.43	-3.06	5.63e-05	0.0215
Chrna4	2.32	3.95	-3.1	0.0257	0.3753
Insig2	5.39	7.06	-3.18	0.0026	0.134
Spon2	1.99	3.66	-3.19	0.0006	0.0683
Serpine1	2.19	4	-3.49	0.0067	0.2121
Cidec	5.15	7	-3.63	0.0126	0.2705
Ccl4	0.13	2.04	-3.76	0.0002	0.0359
Chka	4.93	6.9	-3.91	9.84e-05	0.0287
Gpnmb	0.3	2.28	-3.95	0.002	0.1147
Npas2	0.62	2.62	-3.98	0.0009	0.0766
Gdf15	3.91	5.91	-3.99	0.0105	0.252
Plau	1.27	3.27	-4.02	5.41e-05	0.0215
Egr1	3.52	5.55	-4.09	0.0042	0.1674
Pcbp1	2.29	4.4	-4.32	2.41e-05	0.0152
Cidea	0.78	2.96	-4.55	0.0008	0.0749
Ly6d	1.72	3.93	-4.62	0.0472	0.4653
Ptgs2	0.21	2.49	-4.87	6.98e-05	0.0235
Ccl7	0.8	3.19	-5.24	2.65e-05	0.0155
Itgam	0.58	3.01	-5.37	0.0007	0.0691
Fgf21	2.1	4.89	-6.9	0.0052	0.189
Csf3	0.06	2.85	-6.94	9.74e-05	0.0287
Acod1	0.24	3.11	-7.35	7.22e-06	0.0079
Cdkn1a	1.4	4.32	-7.58	0.0002	0.0366
Ccl2	2.2	5.44	-9.45	1.13e-05	0.0104
Stfa3	0	3.3	-9.86	7.57e-05	0.0243
Cxcl2	1	4.61	-12.23	2.91e-06	0.0042
Ccl3	1.68	7.19	-45.68	4.92e-05	0.0214
