# Supplementary material for: Discovery of a Potent and Orally Active Dual GPBAR1/CysLT1R Modulator for the Treatment of Metabolic Fatty Liver Disease
Source: Front Pharmacol. 2022 Apr 25;13:858137. doi: 10.3389/fphar.2022.858137 (PMC9085577; doi:10.3389/fphar.2022.858137)
Supplement: Supplementary file 3 [file Table1.XLSX]

## Sheet: Foglio1
Table S1. Transcripts level of genes modulated by HFD-F vs NT
ID	HFD-F Avg (log2)	NT Avg (log2)	Fold Change	P-val	FDR P-val
Cfd	6.77	0.05	105.43	2.93e-05	0.002
Cidec	7	2.46	23.38	3.7e-06	0.0006
Mfsd2a	8.67	4.66	16.12	1.02e-07	0.0002
Cyp4a10	9.19	5.59	12.07	5.03e-08	0.0001
Cyp4a14	7.4	3.91	11.26	4.45e-06	0.0007
Cyp3a44	7.66	4.38	9.72	1.35e-06	0.0004
Olig1	4.48	1.44	8.2	1.6e-07	0.0002
Cidea	2.96	0.03	7.63	0.0004	0.0083
Tsku	3.61	0.77	7.16	2.43e-06	0.0005
Ly6d	3.93	1.09	7.14	0.0012	0.0174
Gpc1	5.2	2.42	6.87	2.01e-07	0.0002
1810055G02Rik	8.48	5.75	6.64	2.12e-06	0.0004
Gdf15	5.91	3.3	6.12	0.0009	0.0143
Gm40923	3.57	0.97	6.06	2.09e-08	6.06e-05
Cyp2c38	6.76	4.16	6.05	9.11e-06	0.0011
Wfdc2	4.48	1.9	5.98	6.84e-10	1.64e-05
Obp2a	2.99	0.41	5.97	0.0024	0.027
Cyp3a11	9.39	6.83	5.91	2.33e-06	0.0005
Acaa1b	12.12	9.61	5.67	9.36e-09	6.05e-05
Mogat1	3.44	0.93	5.67	1.38e-06	0.0004
Dbp	5.37	2.87	5.66	0.0029	0.0308
Noct	3.99	1.51	5.6	0.0014	0.0196
Adam11	6.74	4.3	5.46	6.36e-07	0.0002
Cyp26b1	4.17	1.73	5.45	0.0105	0.072
Fabp2	8.51	6.06	5.44	6.92e-08	0.0001
Thrsp	9.04	6.59	5.44	6.28e-05	0.003
Alas1	8.9	6.47	5.39	0.0008	0.0134
Orm3	5.45	3.03	5.34	2.19e-05	0.0017
Sema5b	4.12	1.79	5.03	3.97e-08	8.64e-05
Pparg	4.85	2.54	4.95	5.61e-05	0.0028
Osbpl3	3.59	1.33	4.81	2.44e-05	0.0018
Cyp26a1	5.54	3.32	4.68	0.0002	0.006
Per1	5.61	3.45	4.48	0.0064	0.0515
Tpm2	5.55	3.39	4.47	6e-05	0.0029
Cyp7a1	7.4	5.26	4.41	4.91e-05	0.0026
Acot11	5.8	3.66	4.4	1.58e-06	0.0004
A930033H14Rik	2.69	0.55	4.4	0.0002	0.0066
Tlr12	5.56	3.45	4.34	1.52e-08	6.05e-05
Cyp2a22	3.6	1.52	4.23	5.56e-05	0.0028
Scd1	14.64	12.58	4.16	2.11e-07	0.0002
2010003K11Rik	6.9	4.85	4.15	2.91e-05	0.002
Vnn1	5.93	3.88	4.13	2.21e-08	6.06e-05
Slc20a1	6.99	4.94	4.13	4.34e-06	0.0007
Cd36	5.37	3.33	4.11	1.02e-05	0.0011
Serpine1	4	2.01	3.96	0.0027	0.0289
Plin4	3.83	1.89	3.84	0.0002	0.0053
Ntrk1	1.94	0.03	3.76	0.0002	0.0064
Slc22a3	3.18	1.28	3.74	0.0009	0.0143
Abcg5	7.93	6.07	3.65	1.12e-06	0.0003
Ephb2	2.18	0.31	3.65	0.0004	0.0085
Abcc3	7.49	5.67	3.55	7.33e-07	0.0003
Insig2	7.06	5.26	3.47	0.0025	0.028
Gm35986	3.01	1.23	3.44	0.0016	0.021
Aldh1a7	8.07	6.3	3.41	7.6e-06	0.0009
Sult1e1	2.06	0.31	3.35	0.0017	0.0219
Pim3	7.03	5.31	3.29	0.0017	0.0215
Bhlhe40	8.32	6.62	3.25	5.63e-05	0.0028
Per2	3.75	2.07	3.22	0.0005	0.0102
9030619P08Rik	4.84	3.17	3.2	9.85e-06	0.0011
G0s2	8.8	7.14	3.16	0.009	0.0644
Agpat9	3.54	1.92	3.07	6.69e-07	0.0003
Aldh3a2	8.48	6.86	3.06	1.93e-06	0.0004
Ephx1	9.72	8.11	3.04	2.25e-07	0.0002
Tef	3.71	2.11	3.03	9.87e-05	0.0039
Nr4a2	2.5	0.9	3.02	0.016	0.0957
Clstn3	3.88	2.29	3.01	0.0008	0.0135
Chpt1	8.23	6.64	3	5.39e-06	0.0008
Lgals1	7.55	5.97	2.99	2.48e-05	0.0018
Inmt	10.33	8.77	2.96	3.35e-07	0.0002
Slc16a7	6.53	4.97	2.95	1.38e-06	0.0004
Por	8.27	6.73	2.91	0.0002	0.006
Usp2	3.63	2.1	2.88	2.87e-05	0.002
4931406C07Rik	9.49	7.98	2.85	2.84e-09	3.4e-05
Fgf21	4.89	3.38	2.84	0.0481	0.2038
Coq10b	6.24	4.74	2.83	0.0104	0.0715
Cmbl	7.43	5.93	2.83	1.42e-05	0.0013
Mgst1	11.71	10.21	2.83	7.02e-06	0.0009
Pls1	1.67	0.19	2.8	6.13e-05	0.003
Gm19619	1.58	0.1	2.79	5.26e-07	0.0002
Slc25a20	7.1	5.62	2.79	2.23e-05	0.0017
H2-Q1	3.06	1.59	2.77	0.0002	0.0066
Bmp7	3.77	2.3	2.77	0.0001	0.0041
Cyp2c37	8.91	7.45	2.75	0.0002	0.0056
Mafb	4.65	3.21	2.72	0.009	0.0646
Ddit4	5.77	4.33	2.72	0.027	0.1383
Cntnap1	4.28	2.84	2.71	3.26e-05	0.0021
Sulf2	2.03	0.59	2.7	1.51e-05	0.0014
Fam213a	5.8	4.38	2.69	0.002	0.0242
Ehhadh	7.63	6.23	2.65	3.67e-07	0.0002
Slc25a47	9.66	8.26	2.64	9.07e-05	0.0037
Retsat	7.61	6.21	2.64	5.66e-05	0.0028
Acss3	6.16	4.77	2.63	3.16e-06	0.0006
2310016G11Rik	1.52	0.13	2.62	0.0026	0.0286
Fam131c	3.17	1.79	2.6	2.42e-07	0.0002
Sgpp1	5.99	4.61	2.6	0.0001	0.0042
Pex11a	6.44	5.07	2.59	1.19e-05	0.0012
Rarres1	7.09	5.72	2.59	0.0004	0.009
Adtrp	8.21	6.84	2.58	4.15e-05	0.0024
Etnk2	8.2	6.83	2.57	0.0058	0.0481
Serpinb1a	2.62	1.26	2.57	0.0035	0.0347
Ces2c	6.58	5.23	2.56	1.38e-05	0.0013
Treh	2.32	0.97	2.56	1.51e-06	0.0004
Srebf1	9.49	8.14	2.55	1.04e-06	0.0003
Ndufb2	5.49	4.14	2.55	0.0004	0.0089
Gm10804	1.81	0.47	2.53	0.0028	0.0299
Upp2	7.74	6.4	2.53	0.0007	0.0123
Cxcl10	3.93	2.59	2.52	0.0335	0.1602
LOC108169060	1.36	0.03	2.52	0.0074	0.0563
Cyp2a5	9.05	7.71	2.52	0.0011	0.016
Hr	1.65	0.32	2.52	0.0065	0.0516
Rcan2	3.47	2.14	2.51	0.0001	0.0047
Tmem28	3.45	2.12	2.51	2.77e-05	0.0019
Paqr7	3.78	2.45	2.51	3.59e-06	0.0006
Gm30692	1.59	0.26	2.51	0.0437	0.1912
Smpd3	2.92	1.61	2.48	0.0025	0.0281
Dcaf12l1	1.77	0.47	2.46	0.0007	0.012
Fmo5	10.1	8.8	2.46	1.47e-06	0.0004
Proca1	2.06	0.77	2.45	0.0004	0.0087
Slc25a37	4.45	3.16	2.44	0.006	0.0492
Atp5j2	9.18	7.9	2.44	0.0023	0.026
Ctcflos	6.92	5.64	2.43	0.0303	0.1495
Hsd17b10	8.18	6.9	2.43	1.22e-05	0.0012
Sult1d1	6.96	5.68	2.42	0.0013	0.0182
2310010J17Rik	3.2	1.92	2.42	0.0007	0.0122
Lamb3	1.89	0.62	2.41	0.0005	0.0095
Omd	3.33	2.08	2.38	9.15e-06	0.0011
Gde1	6.13	4.88	2.38	0.019	0.1084
Ubd	1.44	0.19	2.38	0.0065	0.0518
Me1	8.95	7.7	2.37	0.0065	0.0516
Psmb4	7.55	6.31	2.36	0.0032	0.0329
Tmem120a	6.13	4.89	2.36	4.27e-07	0.0002
Atp5e	7.77	6.53	2.35	0.0032	0.0329
4933431G14Rik	1.21	0	2.32	0.0043	0.0396
Lactb2	4.88	3.66	2.32	0.001	0.0149
Ermp1	4.39	3.18	2.31	1.22e-05	0.0012
LOC102631912	5.6	4.39	2.31	0.0001	0.0042
Crls1	3.72	2.51	2.31	0.0142	0.0888
Gbp2b	2.69	1.48	2.31	0.0002	0.0063
Gm10768	8.11	6.91	2.3	0.0054	0.0459
Pdk1	4.8	3.6	2.3	0.002	0.0242
Aldob	12.95	11.75	2.3	3.55e-05	0.0022
Sep15	7.83	6.64	2.29	0.0056	0.047
1810011O10Rik	6.23	5.05	2.27	0.0052	0.0449
Fam83a	2.14	0.97	2.26	0.0074	0.0567
Lamp1	7.87	6.7	2.25	9.24e-05	0.0037
Pfkfb3	4.13	2.97	2.24	0.0142	0.0888
Tpst2	5.07	3.91	2.24	0.0014	0.019
Ugp2	7.52	6.36	2.23	0.0041	0.0385
Hsd17b11	8.53	7.39	2.22	3.05e-05	0.002
Slc16a5	1.75	0.6	2.22	0.0065	0.0515
Rtn4	5.4	4.25	2.21	0.0001	0.0039
Fbf1	4.32	3.18	2.21	0.0048	0.0429
Skp1a	9.02	7.88	2.2	6.52e-06	0.0009
Naca	7.84	6.7	2.2	0.0119	0.0783
Lipg	6.31	5.18	2.2	0.0001	0.0048
Tceal8	5.31	4.18	2.19	0.0002	0.0054
Esd	8.18	7.06	2.18	0.0002	0.0054
Slc16a12	5.19	4.07	2.18	0.006	0.0491
Galk1	6.1	4.97	2.18	4.36e-06	0.0007
Perp	7.43	6.31	2.17	8.61e-06	0.001
Cyp2c39	2.6	1.49	2.17	0.005	0.0438
Cox6c	2.06	0.95	2.16	7.97e-05	0.0034
Tex264	7.52	6.41	2.16	0.0001	0.0046
Csad	6.46	5.35	2.16	0.0028	0.0302
Mtnr1a	2.71	1.61	2.15	0.0046	0.0414
Plin5	5.8	4.7	2.15	8.31e-05	0.0035
Mrpl16	4.94	3.84	2.14	0.0002	0.0063
Crat	5.2	4.1	2.14	3.59e-05	0.0022
Ces1d	9.5	8.41	2.13	1.6e-05	0.0014
Dcst2	1.09	0	2.13	1.53e-06	0.0004
Ginm1	5.9	4.81	2.13	9.51e-05	0.0038
Dhrs7b	5.2	4.11	2.12	1.74e-06	0.0004
Asl	9.17	8.09	2.12	0.0119	0.0785
Car3	11.79	10.71	2.12	2.86e-06	0.0005
Cyp2e1	12.56	11.49	2.11	1.76e-05	0.0015
Pcbp1	4.4	3.33	2.11	0.0058	0.048
Ugt2b1	10.74	9.67	2.11	0.0002	0.0059
Uqcrb	7.28	6.2	2.1	0.0342	0.1621
Fam83f	2.68	1.61	2.1	0.0136	0.0862
Hspa4	7.51	6.44	2.1	0.0012	0.0176
Prdx6	8.86	7.79	2.1	6.16e-07	0.0002
Plscr2	5.45	4.38	2.1	0.0004	0.0084
Reep6	6.27	5.2	2.09	0.0006	0.0118
Fbxo40	1.64	0.58	2.09	0.0003	0.0073
Pklr	8.31	7.25	2.09	0.0054	0.0456
Tm2d1	2.09	1.03	2.09	0.0026	0.0289
Per3	2.95	1.89	2.09	0.0111	0.0745
Slc22a1	9.63	8.57	2.09	4.64e-06	0.0007
Rras2	5.95	4.89	2.08	0.0131	0.0838
Gstm4	5.57	4.51	2.08	9.11e-05	0.0037
Msra	8.68	7.63	2.08	2.18e-06	0.0004
Ildr2	3.89	2.84	2.08	0.0032	0.0327
Aass	8.17	7.11	2.08	0.0127	0.0822
LOC108168236	2.29	1.24	2.08	0.0144	0.0897
Abcg1	4.92	3.87	2.08	2.01e-05	0.0016
Rab9	5.27	4.23	2.07	0.0005	0.0099
Slirp	4.78	3.73	2.06	0.0021	0.0247
Fdxacb1	1.9	0.86	2.05	0.0049	0.0434
Gm20684	3.93	2.9	2.05	4.5e-05	0.0025
Ppm1k	6.82	5.78	2.05	0.0036	0.0351
Ntn4	2.81	1.78	2.05	0.0201	0.1125
Cyp4a12b	5.81	4.78	2.05	0.0009	0.0148
Iqgap2	7.34	6.3	2.04	0.0093	0.066
Aldh1a1	9.75	8.72	2.04	0.0003	0.0073
Slc37a4	7.49	6.46	2.04	0.0048	0.0423
Tlr5	3.93	2.9	2.04	2.02e-05	0.0016
Col12a1	3.02	1.99	2.04	0.0267	0.1372
Ola1	5.95	4.92	2.04	0.0043	0.0397
Slc35g1	3.95	2.92	2.03	0.034	0.1613
Selt	5.73	4.71	2.03	0.0102	0.0707
A530020G20Rik	1.84	0.82	2.03	0.0283	0.1427
Nqo1	2.63	1.61	2.03	0.0004	0.0089
BC031181	5.73	4.71	2.03	0.0041	0.0385
Mrpl39	6.22	5.22	2.01	0.0017	0.022
Entpd5	7.75	6.74	2.01	6.43e-07	0.0002
Entpd6	2.48	1.47	2	0.0191	0.1088
Scarf1	4.13	5.13	-2	2.49e-05	0.0018
Smim6	0.64	1.64	-2.01	0.0022	0.0256
Zbtb5	1.67	2.67	-2.01	0.0003	0.0069
Ccdc141	4.82	5.83	-2.01	0.0011	0.0164
Map3k9	0.59	1.59	-2.01	0.0042	0.039
Cnot3	6.08	7.09	-2.01	0.0009	0.0149
Dnajb7	1.15	2.16	-2.01	6.76e-05	0.0031
Akap8l	7.46	8.47	-2.01	0.001	0.0157
LOC108167787	1.85	2.86	-2.01	0.001	0.015
Zscan21	3.68	4.69	-2.01	3.15e-05	0.002
Zfp697	1.96	2.97	-2.01	0.0002	0.0065
Lss	4.09	5.09	-2.01	0.0012	0.0176
Rgl1	4.9	5.91	-2.01	9.06e-05	0.0037
Cd37	3.11	4.12	-2.01	0.0021	0.0252
Mtcp1	3.55	4.56	-2.01	0.0002	0.0056
Magef1	2.74	3.75	-2.01	0.0002	0.0058
Atf4	7.6	8.61	-2.01	1.81e-07	0.0002
Bank1	2.97	3.98	-2.01	0.0008	0.0139
Hnrnpu	7.73	8.75	-2.02	2.9e-05	0.002
Srek1	5.52	6.53	-2.02	3.41e-05	0.0021
Ttc39c	5.6	6.61	-2.02	0.0248	0.1303
Rai14	4.54	5.55	-2.02	0.0001	0.0041
LOC105244124	1.23	2.24	-2.02	0.0041	0.0389
Sf1	7.29	8.3	-2.02	0.0039	0.0377
Kmt2d	6.6	7.61	-2.02	0.0023	0.0261
Slc10a4	2.26	3.28	-2.02	0.0027	0.0295
Magi1	6.36	7.37	-2.02	0.0181	0.1046
Rundc3a	0.61	1.62	-2.02	0.0002	0.0062
Spaca6	2.15	3.17	-2.02	0.0005	0.0094
Cyp39a1	3.17	4.19	-2.02	0.0152	0.0928
Tmem218	2.04	3.06	-2.02	0.002	0.0242
Leng8	7.57	8.58	-2.02	0.0005	0.01
Tert	3.94	4.96	-2.02	9.31e-05	0.0038
1700055D18Rik	2.24	3.26	-2.03	0.0038	0.0364
5730480H06Rik	2.97	3.99	-2.03	0.0003	0.0074
Zfp646	3.54	4.56	-2.03	2.05e-05	0.0016
Tbx20	2.13	3.15	-2.03	0.0428	0.1886
Zfyve26	4.4	5.43	-2.03	0.0046	0.0411
Zfhx4	4.78	5.81	-2.03	7.78e-05	0.0034
Rbm26	5.42	6.45	-2.03	0.0007	0.0123
1700009J07Rik	0.98	2.01	-2.03	0.0053	0.0455
Ddit3	3.98	5.01	-2.04	0.015	0.0922
Ddx26b	3.11	4.14	-2.04	0.0164	0.0975
Zswim8	5.76	6.79	-2.04	2.41e-05	0.0018
Avl9	4.22	5.25	-2.04	0.0002	0.0052
Rgl3	5.03	6.06	-2.04	2.25e-05	0.0017
Zfp608	4.76	5.79	-2.04	0.0077	0.0581
Rttn	1.76	2.79	-2.04	0.0021	0.0252
Samd10	1.49	2.52	-2.04	0.0005	0.0103
Fubp1	4.31	5.34	-2.04	0.0007	0.012
Ssh3	3.79	4.83	-2.04	4.29e-05	0.0025
Vegfa	9.61	10.64	-2.04	0.0003	0.007
Col5a2	1.88	2.91	-2.04	0.0126	0.0818
Zfp715	3.87	4.9	-2.05	2.95e-05	0.002
Dhx16	6.41	7.45	-2.05	7.28e-05	0.0032
Mroh6	1.05	2.08	-2.05	0.0171	0.1005
Golga1	4.74	5.77	-2.05	6.54e-06	0.0009
Brd3	5.47	6.5	-2.05	0.0011	0.0168
Pspc1	5.85	6.89	-2.05	0.0015	0.0204
Myocd	0.97	2	-2.05	0.0002	0.0056
Phka2	4.84	5.87	-2.05	0.0402	0.1806
LOC102636309	0.25	1.28	-2.05	0.0053	0.0455
Gm3336	2.94	3.98	-2.05	0.0029	0.0306
1700003E16Rik	2.71	3.75	-2.05	0.0032	0.0327
Mus81	4.1	5.14	-2.05	4.27e-05	0.0025
Phf20l1	5.85	6.88	-2.05	2.16e-05	0.0017
4930459L07Rik	0.44	1.48	-2.05	0.0002	0.005
Mx2	3.97	5.01	-2.05	0.004	0.0377
Pnisr	7.19	8.23	-2.06	5.93e-05	0.0029
Lrrc45	3.89	4.94	-2.06	0.0003	0.0083
Plekhm1	4.83	5.87	-2.06	0.0002	0.0067
Sufu	2.59	3.64	-2.06	0.0017	0.0214
Cgn	6.04	7.09	-2.06	2.28e-05	0.0017
Rell2	0.44	1.48	-2.06	0.0033	0.033
Myo7a	3.26	4.31	-2.06	1.03e-05	0.0011
Gm17762	0.91	1.95	-2.06	0.0089	0.0639
Abca6	7.48	8.53	-2.06	0.0016	0.0213
Filip1	1.37	2.42	-2.06	0.0129	0.0831
Atg9b	1.78	2.82	-2.06	0.0008	0.0132
Abtb1	4.55	5.6	-2.07	2.02e-05	0.0016
Fbrs	5.44	6.49	-2.07	1.95e-05	0.0016
Zfp598	4.94	5.99	-2.07	0.0024	0.0272
Git2	4.06	5.11	-2.07	9.32e-06	0.0011
Gys1	2	3.05	-2.07	6.49e-07	0.0002
Prpf40b	4.22	5.27	-2.07	0.0003	0.0072
Atl1	2.49	3.54	-2.07	0.0027	0.029
Ccdc171	3.64	4.69	-2.07	0.0017	0.0215
Map2k7	6.25	7.3	-2.07	0.0004	0.0093
Slc22a12	0.73	1.79	-2.08	2.05e-05	0.0016
Csf3	2.85	3.91	-2.08	0.0121	0.0796
Atxn1	5.8	6.86	-2.08	0.0155	0.0939
Snord118	5.75	6.81	-2.08	0.0013	0.0183
Gm5136	0.89	1.95	-2.08	0.0008	0.0131
Sptbn2	5.84	6.89	-2.08	0.0003	0.0082
Vmn1r48	1.68	2.74	-2.08	0.0157	0.0946
Prss52	0.89	1.95	-2.08	0.0094	0.0663
Mapkapk3	2.49	3.55	-2.08	0.0499	0.2086
Mpp4	2.45	3.51	-2.08	0.0011	0.0166
Crocc	3.18	4.24	-2.09	0.0005	0.0095
Dnah17	0	1.06	-2.09	1.24e-05	0.0012
Ccdc9	5.19	6.25	-2.09	5.92e-07	0.0002
Chd6	4.69	5.75	-2.09	3.33e-06	0.0006
Fscn2	0.43	1.49	-2.09	0.0026	0.0285
Znrf1	5.01	6.08	-2.09	1.55e-07	0.0002
Prlr	6.34	7.4	-2.1	0.0045	0.0406
Egfr	9.04	10.11	-2.1	0.0034	0.0338
Mta3	5.42	6.48	-2.1	0.0005	0.0102
Cyb5r1	3.36	4.43	-2.1	0.0002	0.0066
Adgrl1	2.94	4.02	-2.1	0.0082	0.0606
Sfxn4	0.52	1.59	-2.1	0.0016	0.0211
Stat2	6.07	7.14	-2.1	2.74e-05	0.0019
Cetn1	0.62	1.69	-2.11	0.0066	0.0526
Cecr2	3.84	4.92	-2.11	5.03e-05	0.0027
Tnfaip2	5.34	6.42	-2.11	0.0002	0.0067
Poli	3.23	4.31	-2.11	0.0057	0.0475
Chic1	2.73	3.81	-2.12	0.0068	0.0536
Peli3	1.4	2.48	-2.12	7.23e-05	0.0032
BC020402	1.5	2.59	-2.12	0.0004	0.009
Olfr739	2.42	3.5	-2.12	0.0019	0.023
Nbl1	0	1.08	-2.12	0.0026	0.0288
Atg16l2	4.29	5.38	-2.12	0.0014	0.0193
Mcc	5.93	7.02	-2.12	0.0003	0.0074
Gan	2.87	3.95	-2.12	6.18e-05	0.003
Araf	5.83	6.91	-2.12	9.85e-06	0.0011
Trim14	4.82	5.91	-2.12	0.0003	0.0074
Gm11454	0.19	1.27	-2.12	0.0008	0.0132
Slc4a3	0.53	1.62	-2.13	0.0288	0.1446
Aox3	7.32	8.41	-2.13	7.97e-06	0.001
Zfp113	3.54	4.63	-2.13	0.0023	0.0265
Mir7060	2.49	3.58	-2.13	0.0022	0.0256
Rbm25	7.23	8.32	-2.13	0.0033	0.033
Spata18	1.05	2.14	-2.13	0.0025	0.028
Fam228a	2.75	3.84	-2.13	0.0052	0.0447
Mbd6	4.1	5.19	-2.13	6.53e-05	0.003
Bglap3	1.22	2.31	-2.13	0.0212	0.1172
Zfp950	6.26	7.36	-2.13	0.0003	0.0078
Trim30a	4.48	5.58	-2.13	0.0062	0.0506
Zfp597	3.59	4.68	-2.14	5.49e-05	0.0028
Slc3a1	6.04	7.13	-2.14	0.0012	0.0172
Dapk1	6.72	7.82	-2.14	1.35e-05	0.0013
Pdilt	2.51	3.61	-2.14	0.0018	0.0223
Vmn1r7	1.48	2.58	-2.14	0.0005	0.0101
Nid2	3.11	4.21	-2.14	4.45e-07	0.0002
Clec5a	0.71	1.81	-2.14	0.0047	0.042
Irf6	4.74	5.84	-2.15	2.06e-06	0.0004
Rabep2	4.14	5.24	-2.15	0.0002	0.0052
Fbrsl1	4.98	6.08	-2.15	0.0003	0.0073
Clcn6	3.33	4.44	-2.15	1.27e-05	0.0012
Rfx1	2.62	3.72	-2.15	0.0001	0.0049
Nr1h5	3.98	5.08	-2.15	0.0005	0.0102
2310033P09Rik	4.59	5.7	-2.15	0.0009	0.0141
Gm16553	2.24	3.35	-2.15	0.0141	0.0886
Zfp3	2.3	3.41	-2.16	0.0007	0.0123
B3galt4	1.26	2.37	-2.16	3.07e-05	0.002
Rps19-ps3	3.05	4.16	-2.16	2.23e-05	0.0017
Oca2	2.05	3.16	-2.16	0.0076	0.0578
Ptpre	1.71	2.82	-2.16	8.79e-05	0.0036
Cic	4.64	5.75	-2.17	0.0019	0.0229
Atp11a	3.8	4.91	-2.17	0.003	0.0316
Itih3	7.94	9.05	-2.17	2.63e-05	0.0019
Arhgef10l	6.07	7.19	-2.18	0.0003	0.0081
Tspyl2	4.71	5.83	-2.18	5.42e-05	0.0028
Mthfsd	4.92	6.04	-2.18	4.83e-05	0.0026
Nhej1	2.87	3.99	-2.18	5.56e-07	0.0002
Nrbp2	7.47	8.59	-2.18	1.95e-05	0.0016
Adamtsl2	3.37	4.49	-2.18	0.0048	0.0426
St3gal4	7.48	8.61	-2.18	1.97e-05	0.0016
Ftcd	5.77	6.9	-2.18	7.79e-06	0.0009
Gm33724	2.07	3.2	-2.18	0.0032	0.0329
Capn15	2.62	3.75	-2.18	2.1e-06	0.0004
Mink1	6.07	7.2	-2.18	1.41e-05	0.0013
Uimc1	5.9	7.03	-2.19	0.0021	0.0249
Trpt1	3.95	5.08	-2.19	2.3e-05	0.0017
Pura	2.18	3.3	-2.19	7.27e-05	0.0032
Gm10319	8.67	9.79	-2.19	0.0047	0.0422
LOC100503338	1.83	2.96	-2.19	0.0033	0.033
4933427D14Rik	3.41	4.54	-2.19	5.01e-05	0.0027
Ppp4r4	1.85	2.98	-2.19	0.0251	0.1313
Gdi1	5.32	6.45	-2.19	1.03e-05	0.0011
Ttc14	5.58	6.71	-2.19	4.34e-05	0.0025
Crtc2	6.22	7.35	-2.19	0.0005	0.0095
Calcoco1	4.79	5.93	-2.19	0.0366	0.1697
Nfat5	6.58	7.72	-2.2	1.21e-06	0.0004
Six5	2.36	3.5	-2.2	0.0003	0.0075
Dido1	4.79	5.93	-2.2	0.0002	0.0054
A530001N23Rik	0.35	1.49	-2.2	2.58e-07	0.0002
Porcn	2.21	3.35	-2.2	4.91e-05	0.0026
Elovl3	10.19	11.33	-2.2	0.0009	0.0147
Sgsm1	1.22	2.36	-2.2	0.0036	0.0351
Rbm48	1.77	2.91	-2.21	0.001	0.0153
Ttll3	1.85	3	-2.21	1.68e-07	0.0002
Hap1	2.33	3.47	-2.21	0.0028	0.0296
Ern1	7.14	8.29	-2.21	0.0011	0.0168
Jchain	1.1	2.24	-2.21	0.0195	0.1105
Atxn7l1	6.27	7.42	-2.21	0.0058	0.0481
B3galnt2	4.37	5.51	-2.21	2.66e-07	0.0002
Chrd	3.55	4.7	-2.22	0.001	0.015
Zscan22	2.22	3.37	-2.22	0.0004	0.0086
Amh	0.75	1.9	-2.22	0.0028	0.0302
Pcgf2	4.47	5.62	-2.22	0.0042	0.0394
Pnn	7.31	8.46	-2.22	0.0004	0.0089
Syngap1	1.6	2.75	-2.22	2.27e-05	0.0017
Wfdc5	0.75	1.9	-2.22	0.0003	0.0072
Prkcg	0.59	1.74	-2.22	8.13e-07	0.0003
Slc6a6	6.26	7.41	-2.22	0.0005	0.0094
Patz1	2.96	4.11	-2.23	0.0003	0.008
Gm9920	0.73	1.89	-2.23	9.36e-05	0.0038
LOC102632302	1.38	2.53	-2.23	0.0001	0.0041
Myrf	4.34	5.5	-2.23	6.63e-06	0.0009
LOC108168005	1.69	2.85	-2.23	0.0002	0.0056
Gm35116	1.12	2.29	-2.24	0.0003	0.0082
Zfp933	3.83	5	-2.24	0.002	0.024
Sap130	5.43	6.6	-2.24	5.91e-06	0.0008
Cep44	4.25	5.42	-2.24	5.95e-06	0.0008
Adamts10	3.71	4.87	-2.24	0.0045	0.0407
A430033K04Rik	3.3	4.46	-2.24	0.0007	0.0124
Gabpb2	4.89	6.06	-2.25	1.52e-05	0.0014
Pde4c	4.13	5.3	-2.25	0.0001	0.0044
Rfx3	2.15	3.32	-2.25	2.15e-05	0.0017
Snx29	6.25	7.42	-2.25	0.0032	0.0327
Dvl2	2.51	3.68	-2.25	0.0007	0.0128
5033403H07Rik	6.45	7.62	-2.26	0.0004	0.009
Efcab7	1.55	2.73	-2.26	0.0058	0.0481
B3gnt8	2.48	3.66	-2.26	0.0334	0.1602
Fendrr	2.17	3.35	-2.26	0.0001	0.0047
Emp2	4.21	5.39	-2.26	0.0083	0.0611
3930402G23Rik	1.15	2.34	-2.27	0.0015	0.0198
Zfp335	3.74	4.92	-2.27	3.11e-05	0.002
Slc37a1	2.45	3.63	-2.27	0.0438	0.1914
Hhex	5.8	6.99	-2.28	0.0139	0.0875
Ager	1.63	2.82	-2.28	0.0011	0.0168
AY761185	7.46	8.65	-2.28	0.0043	0.0399
1700010I14Rik	0.82	2.01	-2.28	0.0002	0.006
Pydc4	3.31	4.5	-2.29	0.0073	0.0558
Zfp692	4.48	5.68	-2.29	5.9e-05	0.0029
Mug2	9.24	10.44	-2.29	5.89e-05	0.0029
Arntl	3.19	4.39	-2.3	0.0008	0.0128
Apcs	7.23	8.43	-2.3	0.0153	0.0934
Sytl5	0.56	1.76	-2.3	0.0016	0.0207
Ubtfl1	2.99	4.19	-2.3	0.0014	0.0194
D630039A03Rik	5.25	6.45	-2.3	0.003	0.0312
Lmntd2	3.06	4.27	-2.3	0.0004	0.0092
Tcp11l2	4.65	5.86	-2.31	0.0041	0.0389
LOC102639013	2.13	3.35	-2.32	0.0017	0.0219
Mx1	1.33	2.55	-2.32	0.0094	0.0666
Nab2	4.24	5.45	-2.32	0.0172	0.1008
Mcm10	3.99	5.22	-2.33	0.0442	0.1927
Tmem25	5.89	7.12	-2.33	0.0001	0.0046
Rdh11	5.84	7.06	-2.34	0.0001	0.0041
Zfp397	4.66	5.88	-2.34	4.87e-05	0.0026
Clic3	0.92	2.15	-2.35	0.0003	0.0078
Tagln3	1.74	2.97	-2.35	0.008	0.0595
Nucb2	2.79	4.02	-2.35	0.0003	0.0082
Trmt13	3.14	4.37	-2.35	0.0007	0.0125
Klk6	0.64	1.87	-2.35	7.47e-05	0.0033
D230025D16Rik	6.06	7.3	-2.36	0.0005	0.01
4430402I18Rik	1.88	3.12	-2.36	0.0245	0.1296
Ocln	4.59	5.83	-2.36	3.12e-05	0.002
Nat8f4	3.65	4.89	-2.36	3.51e-07	0.0002
Gm13021	2.47	3.71	-2.36	0.0007	0.0123
Gm33441	0.61	1.86	-2.37	0.0044	0.0401
Trim75	1.12	2.37	-2.37	0.0047	0.0418
Cela1	2.97	4.21	-2.37	0.0018	0.0223
Mansc1	2.33	3.58	-2.37	0.0043	0.0399
Zfp939	3.02	4.27	-2.37	6.13e-05	0.003
Zscan20	3.02	4.27	-2.37	4.14e-06	0.0007
5830473C10Rik	6.19	7.44	-2.38	0.0024	0.0271
Pdzk1ip1	1.18	2.43	-2.38	0.018	0.1043
Pkp3	1.03	2.28	-2.38	0.0315	0.1535
Unkl	3.62	4.87	-2.38	1.27e-07	0.0002
Srsf5	8.45	9.7	-2.38	6.89e-05	0.0032
BC089597	5.8	7.05	-2.38	2.35e-05	0.0018
Dnaic1	0	1.25	-2.38	0.0001	0.004
Fam98c	2.74	4	-2.38	2.42e-05	0.0018
Olfr1265	1.08	2.33	-2.39	0.0013	0.0184
Zfp407	3.44	4.7	-2.39	2.93e-05	0.002
Pmvk	4.35	5.6	-2.39	0.0074	0.0567
Neb	4.2	5.46	-2.4	7.04e-05	0.0032
Lifr	9.28	10.54	-2.4	0.0243	0.1287
Phf21a	5.85	7.11	-2.4	7.43e-05	0.0033
Dok3	2.87	4.14	-2.41	0.0007	0.0125
Lix1	0.44	1.71	-2.41	0.0014	0.0194
B3gnt9	4.52	5.79	-2.41	0.0081	0.0601
Grm8	1.85	3.12	-2.41	0.0071	0.0549
Map4k2	3.91	5.19	-2.42	2.18e-05	0.0017
Dnajc24	3.2	4.47	-2.42	9.64e-07	0.0003
Disp1	3.39	4.66	-2.42	0.0008	0.0133
LOC108167485	0.91	2.18	-2.42	0.0002	0.0051
Ppard	3.92	5.2	-2.42	0.0002	0.0052
Zfp738	1.19	2.47	-2.42	2.6e-05	0.0019
Camta1	4.31	5.59	-2.43	1.74e-05	0.0015
Zfp867	1.87	3.14	-2.43	6.24e-05	0.003
Gm29797	0.18	1.46	-2.43	0.0005	0.0104
Irs4	1.1	2.38	-2.43	0.0014	0.0191
Pibf1	4.33	5.61	-2.43	0.0001	0.0048
Snora16a	8.76	10.04	-2.43	4.04e-05	0.0024
Hinfp	3.61	4.89	-2.44	3.41e-05	0.0021
Zswim4	2.58	3.86	-2.44	0.0001	0.0044
Slc27a3	2.33	3.62	-2.44	0.001	0.0149
Osbpl7	1.78	3.07	-2.45	9.71e-05	0.0039
Fam171a2	2.3	3.6	-2.46	0.0004	0.0092
Adrb3	3.95	5.25	-2.46	2.18e-05	0.0017
Fam65c	1.34	2.64	-2.46	0.0002	0.0051
1110058D11Rik	0.85	2.15	-2.46	0.0003	0.0069
Fut11	3.94	5.24	-2.47	0.0001	0.0047
Zfp629	3.15	4.46	-2.47	7.97e-05	0.0034
Phkg2	3.97	5.28	-2.49	1.39e-05	0.0013
Snhg20	4.19	5.51	-2.5	0.0011	0.0162
Pbx4	0.83	2.15	-2.5	0.0157	0.0945
Gm10560	2.71	4.03	-2.5	0.0002	0.0053
Gm35591	2.87	4.2	-2.51	0.0001	0.0047
Mug-ps1	6.26	7.59	-2.52	7.11e-05	0.0032
Dhcr7	6.71	8.05	-2.53	8.07e-05	0.0034
Nfe2	0.39	1.73	-2.53	0.0026	0.0286
1700034J05Rik	1.95	3.29	-2.53	0.0006	0.011
Gabbr1	2.49	3.83	-2.54	0.0002	0.0059
Ccdc125	4.79	6.14	-2.54	0.0002	0.0063
Mesp1	1.44	2.8	-2.56	0.0029	0.0303
Gm12718	1.55	2.91	-2.56	0.0183	0.1057
Zbtb7c	2.13	3.49	-2.57	0.0082	0.0607
Pdcd1lg2	0.59	1.95	-2.57	2.62e-06	0.0005
Inpp4a	4.87	6.23	-2.57	2.84e-07	0.0002
Gm32064	1.66	3.02	-2.57	0.0001	0.0039
Dph6	2.68	4.04	-2.57	6.96e-06	0.0009
Mup21	7.45	8.82	-2.58	0.0005	0.0099
D930048N14Rik	2.29	3.66	-2.58	0.0048	0.0425
Actrt3	1.94	3.31	-2.58	0.0007	0.0128
Primpol	1.85	3.22	-2.59	3.46e-06	0.0006
Khnyn	6.37	7.75	-2.6	6.55e-05	0.003
Crybb3	1.15	2.53	-2.6	4.91e-05	0.0026
Zbtb16	2.19	3.57	-2.6	0.0004	0.0094
Nxpe5	0.47	1.85	-2.61	0.0003	0.0076
4930548J01Rik	1.26	2.65	-2.61	0.0003	0.0069
Mrgprb1	4.12	5.51	-2.62	0.0002	0.0064
5830432E09Rik	0.38	1.77	-2.62	0.0005	0.0101
Marveld2	3.09	4.48	-2.62	6.31e-06	0.0008
Nr1d1	5.64	7.03	-2.62	0.0301	0.1488
Gm13420	0.09	1.48	-2.63	1.46e-05	0.0013
Fam234b	2.53	3.92	-2.64	1.4e-05	0.0013
3000002C10Rik	1.71	3.11	-2.64	0.0004	0.0088
Gm28876	1.63	3.04	-2.65	0.0044	0.0401
Lrp8	1.6	3.02	-2.66	0.0181	0.1048
Slc13a2	0.77	2.18	-2.66	0.0102	0.0707
Adamts7	2.69	4.11	-2.67	0.0013	0.0188
Vegfd	2.48	3.9	-2.67	0.0003	0.0077
Sebox	0.71	2.13	-2.68	4.62e-05	0.0026
Cirbp	5.49	6.92	-2.69	0.0006	0.0108
Cbx7	3.85	5.29	-2.7	4.89e-05	0.0026
3110056K07Rik	2.72	4.16	-2.7	0.0006	0.0114
Madd	3.18	4.61	-2.7	5.91e-05	0.0029
Eid3	3.39	4.83	-2.71	0.0006	0.0116
3110082I17Rik	2.52	3.96	-2.73	0.0039	0.0372
Gm30896	0.53	1.98	-2.73	0.0001	0.0043
4930518P08Rik	1.97	3.43	-2.74	0.0015	0.0202
Wnk4	1.87	3.33	-2.75	0.0007	0.0128
Gm20939	2.44	3.9	-2.75	2.31e-05	0.0017
Gm16833	2.7	4.16	-2.75	0.0014	0.0194
Gigyf1	3.36	4.83	-2.76	1.58e-05	0.0014
Fras1	1.3	2.77	-2.76	0.0006	0.0112
5730435O14Rik	5.47	6.95	-2.77	0.0018	0.0223
Gm7285	3.08	4.56	-2.79	0.0001	0.0041
Slc1a5	2.84	4.33	-2.81	1.32e-05	0.0013
Clec2d	9.42	10.91	-2.81	0.0003	0.0072
Rab11fip4	1.47	2.96	-2.81	3.67e-05	0.0022
Prdm2	6.08	7.58	-2.85	0.0234	0.1254
Hmgcs1	6.97	8.49	-2.86	0.0037	0.0363
4933411K16Rik	6.61	8.14	-2.87	0.0004	0.0092
4933413J09Rik	1.3	2.83	-2.88	0.0064	0.0515
Rab26os	2.77	4.3	-2.89	0.0007	0.012
LOC102640344	1.68	3.22	-2.89	0.0004	0.0093
Kcnc3	2.52	4.05	-2.9	3.36e-08	8.05e-05
Adck5	5.8	7.34	-2.91	0.0227	0.1228
Egfl8	2	3.55	-2.93	0.0001	0.0048
Tuft1	3.99	5.54	-2.93	0.0038	0.0365
LOC108167848	1.38	2.93	-2.94	0.0008	0.0138
Gm34014	3.1	4.66	-2.95	3.73e-05	0.0022
Nsdhl	3.86	5.44	-2.99	2.09e-05	0.0017
Dnase1l2	1.25	2.83	-3	0.0004	0.0085
Col20a1	2.22	3.8	-3	1.81e-07	0.0002
Tmco6	2.66	4.25	-3.01	1.72e-06	0.0004
Rfxank	4.42	6.01	-3.01	7.36e-06	0.0009
Srgap3	1.2	2.79	-3.02	0.0007	0.0118
Fam198a	2.34	3.94	-3.04	0.0017	0.0219
1700065J18Rik	1.26	2.88	-3.06	0.0004	0.0086
Inhba	3.3	4.92	-3.07	6.17e-05	0.003
1810064F22Rik	1.45	3.08	-3.08	0.0005	0.01
Avpr1a	4.97	6.61	-3.13	1.22e-06	0.0004
Adrbk2	3.24	4.89	-3.13	3.15e-05	0.002
4833411C07Rik	5.73	7.39	-3.15	0.0006	0.0111
Vamp1	3.66	5.32	-3.15	8.17e-05	0.0035
Hsd17b6	5.38	7.04	-3.16	0.0012	0.0176
Abca8a	5.25	6.95	-3.25	1.57e-05	0.0014
Npas2	2.62	4.32	-3.26	0.0045	0.0409
BC029214	3.37	5.07	-3.27	6.26e-07	0.0002
Rian	1.22	2.94	-3.28	0.0009	0.0143
Msmo1	6.24	7.96	-3.29	3.25e-07	0.0002
LOC108168882	0.87	2.59	-3.3	0.0011	0.0161
Cd5	3.6	5.35	-3.37	0.0005	0.01
Dlgap1	1.27	3.03	-3.38	3.44e-05	0.0022
9030622O22Rik	6.97	8.74	-3.39	0.0001	0.0039
Ptgds	3.08	4.84	-3.4	0.0021	0.0249
Gm16348	4.3	6.09	-3.44	0.0141	0.0884
Plxnb1	4.67	6.45	-3.45	2.2e-07	0.0002
Cyp2j9	5.86	7.65	-3.45	2.38e-05	0.0018
Dnmt3b	1.72	3.5	-3.45	1.27e-06	0.0004
Enho	0.89	2.69	-3.47	9.93e-06	0.0011
Scara5	3.38	5.18	-3.49	0.0012	0.0176
4930567H17Rik	1.78	3.6	-3.52	0.0022	0.0259
Gm30684	1.33	3.16	-3.56	5.13e-06	0.0007
Gm31814	1.92	3.76	-3.6	4.14e-07	0.0002
1700018L02Rik	2.8	4.66	-3.61	0.0174	0.1016
Prm3	1.51	3.36	-3.62	0.0002	0.0067
Socs3	0.83	2.7	-3.67	0.0035	0.0347
LOC102638199	2.88	4.76	-3.68	0.0038	0.0364
Meg3	3.03	5	-3.94	0.0006	0.0116
Tff3	2.62	4.63	-4.03	0.0019	0.0229
Cyp51	4.93	6.99	-4.17	1.3e-06	0.0004
Fdft1	5.24	7.31	-4.2	5.52e-06	0.0008
Gria3	1.06	3.14	-4.25	2.1e-05	0.0017
Gm11992	3.3	5.42	-4.34	0.0007	0.0121
Socs2	0.81	2.93	-4.35	0.0496	0.2078
Serpina1e	11.14	13.27	-4.39	1.61e-05	0.0014
Mvd	3.02	5.26	-4.7	0.001	0.0152
B930025P03Rik	0.82	3.07	-4.74	0.0017	0.0219
Loxl4	0.87	3.17	-4.92	2.11e-07	0.0002
Mvk	2.43	4.77	-5.04	1.25e-07	0.0002
Osgin1	6.92	9.46	-5.8	0.0008	0.0135
Gbp11	3.78	6.4	-6.17	0.026	0.1348
Chrna4	3.95	6.92	-7.82	0.0002	0.0055
Sqle	2.46	5.46	-8	7.34e-06	0.0009
Adgrf1	0.57	4.18	-12.19	3.22e-07	0.0002
